# Supplementary material for: Single-tube multiplex real-time PCR with EvaGreen and high-resolution melting analysis for diagnosis of α0-thalassemia--SEA,--THAI, and--CR type deletions
Source: PLoS One. 2023 Nov 6;18(11):e0293838. doi: 10.1371/journal.pone.0293838 (PMC10627449; doi:10.1371/journal.pone.0293838)
Supplement: S1 Data — (XLSX) [file pone.0293838.s002.xlsx]

## Sheet: Negative for alpha0-thal
PID	Hb (g/dL)	Hct (%)	MCV (fL)	MCH (pg)	RBC (10^6 cells/cu.mm)
ON001	6.1	24	45	11.4	5.33
ON002	5.7	19	78	23.4	2.44
ON003	5	19	83	21.8	2.29
ON004	7.7	24	86	27.6	2.79
ON005	13	39	93	31	4.19
ON006	6.4	20	73	23.4	2.74
ON007	8.9	31	77	22.1	4.03
ON008	8.7	32	52	14.1	6.15
ON009	6.4	22	60	17.5	3.67
ON010	11.7	36	87	28.3	4.14
ON011	10.8	37	62	18.1	5.97
ON012	8.4	30	57	16	5.26
ON013	10.5	33.8	69	21.4	4.9
ON014	4.8	18	64	17.1	2.81
ON015	13.3	42.2	86	27.1	4.91
ON016	6	22	52	14.2	4.23
ON017	11.1	36	64	19.7	5.63
ON018	8.7	27	73	23.5	3.7
ON019	14.2	45.7	80	24.9	5.71
ON020	11.4	33	95	32.8	3.47
ON021	21.5	62	98	34	6.33
ON022	7.1	25	63	17.9	3.97
ON023	6.3	21	64	19.2	3.28
ON024	10.8	35	73	22.5	4.79
ON025	11.6	36	81	26.1	4.44
ON026	9.4	27.1	76	26.4	3.57
ON027	13.9	43.4	74	23.7	5.86
ON028	11.3	32.8	85	29.3	3.86
ON029	13.6	39.4	56	19.3	7.04
ON030	11.6	35.4	69	22.6	5.13
ON031	12.6	36.6	86	29.6	4.26
ON032	15.3	47.4	78	25.2	6.08
ON033	14.5	45.2	80	25.7	5.65
ON034	12.5	37	78	26.4	4.74
ON035	11.2	34	77	25.4	4.42
ON036	15.4	47	92	30.1	5.11
ON037	7.9	25	64	20.2	3.91
ON038	8	25.3	51	16.1	4.96
ON039	11.2	35	95	30.4	3.68
ON040	9.7	31	59	18.5	5.25
ON041	16	46.7	84	28.8	5.56
ON042	13.4	40.8	80	26.3	5.1
ON043	11.3	38	68	20.2	5.59
ON044	11.1	36.1	80	24.6	4.51
ON045	11.7	39.7	75	22.1	5.29
ON046	10.8	34.5	78	24.4	4.42
ON047	15.2	45.6	80	26.7	5.7
ON048	14	41.6	85	28.6	4.89
ON049	3.9	14	58	16.2	2.41
ON050	8.8	30.3	63	18.3	4.81
ON051	12.7	40.2	79	25	5.09
ON052	8.9	28.6	74	23	3.86
ON053	13.8	44.4	77	23.9	5.77
ON054	11.2	31	74	26.7	4.19
ON055	14.6	44	77	25.6	5.71
ON056	12	35.2	77	26.3	4.57
ON057	10.9	31.4	77	26.7	4.08
ON058	14.2	43.4	79	25.8	5.49
ON059	10.6	31	79	27	3.92
ON060	13.7	40	83	28.4	4.82
ON061	8.3	29	79	22.6	3.67
ON062	14	42.1	82	27.3	5.13
ON063	7.6	24.4	54	16.8	4.52
ON064	10.5	30	77	27	3.9
ON065	8.4	28	81	24.3	3.46
ON066	10.2	29	63	22.2	4.6
ON067	10	31	66	21.3	4.7
ON068	14.1	41	78	26.8	5.26
ON069	10.1	29	60	20.9	4.83
ON070	12.4	36.8	91	30.7	4.04
ON071	10.4	32	83	27	3.86
ON072	11.2	33	68	23.1	4.85
ON073	11.4	33	75	25.9	4.4
ON074	9.6	29.9	64	20.5	4.67
ON075	10.6	31	77	26.3	4.03
ON076	9.9	31	71	22.7	4.37
ON077	6.3	23.1	52	14.2	4.44
ON078	3.7	12	82	25.3	1.46
ON079	9.5	30	89	28.2	3.37
ON080	6.3	20	86	27.1	2.33
ON081	12.1	36	83	27.9	4.34
ON082	11.2	36	67	20.8	5.37
ON083	10.1	32	87	27.5	3.68
ON084	9.9	32	66	20.4	4.85
ON085	11.1	35	89	28.2	3.93
ON086	8.8	29	78	23.7	3.72
ON087	10.5	33.2	66	20.9	5.03
ON088	13.7	41.7	77	25.3	5.42
ON089	9.2	29	79	25.1	3.67
ON090	8	27.7	65	18.8	4.26
ON091	11.8	34.9	72	24.3	4.85
ON092	12.2	35.7	76	26	4.7
ON093	7.8	27	59	17	4.58
ON094	11.2	34.8	68	21.9	5.12
ON095	11.8	36	63	20.7	5.71
ON096	11.6	35.8	75	24.3	4.77
ON097	11.8	35.4	79	26.3	4.48
ON098	10.1	34	55	16.3	6.18
ON099	9	30	59	17.7	5.08
ON100	12.7	39.5	76	24.4	5.2
ON101	6.5	23.4	55	15.3	4.25
ON102	7.6	25	52	15.8	4.81
ON103	17.3	56	79	24.4	7.09
ON104	7.4	25.9	66	18.9	3.92
ON105	11.8	36.2	82	26.7	4.41
ON106	9.8	32	62	19	5.16
ON107	12.4	37.3	90	29.9	4.14
ON108	8.4	29	69	20	4.2
ON109	7.5	26	65	18.8	4
ON110	8.5	26	89	29.1	2.92
ON111	7	22	62	19.7	3.55
ON112	6.3	22	62	17.8	3.55
ON113	9	30	63	18.9	4.76
ON114	10.9	36	63	19.1	5.71
ON115	9.7	32	69	20.9	4.64
ON116	7.9	23	89	30.6	2.58
ON117	8	26	87	26.8	2.99
ON118	7.1	21	126	42.6	1.67
ON119	7.9	25	91	28.8	2.75
ON120	9	28	88	28.3	3.18
ON121	11.3	35	84	27.1	4.17
ON122	6.3	22	63	18	3.49
ON123	10.4	32.3	62	20	5.21
ON124	13.2	39	82	27.8	4.76
ON125	15.4	45.5	90	30.5	5.06
ON126	11.8	41	63	18.1	6.51
ON127	11.5	35.3	63	20.5	5.6
ON128	4.2	17	56	13.8	3.04
ON129	10.2	34.2	71	21.2	4.82
ON130	8.7	28	59	18.3	4.75
ON131	10.5	32.4	78	25.3	4.15
ON132	12	38	78	24.6	4.87
ON133	5.7	18.4	104	32.2	1.77
ON134	15	47	80	25.5	5.88
ON135	6.3	23	57	15.6	4.04
ON136	9	28.8	75	23.4	3.84
ON137	8.1	26	86	26.8	3.02
ON138	11.1	37	63	18.9	5.87
ON139	7.2	24	63	18.9	3.81
ON140	12.6	41	82	25.2	5
ON141	8.5	30	70	19.8	4.29
ON142	8.2	27	57	17.3	4.74
ON143	9.2	30	76	23.3	3.95
ON144	10.1	32	73	23	4.38
ON145	11.7	37	68	21.5	5.44
ON146	10.9	35	65	20.2	5.38
ON147	6	23.1	46	11.9	5.02
ON148	10.8	31	75	26.1	4.13
ON149	10.6	31	74	25.3	4.19
ON150	10.3	32	62	20	5.16
ON151	14.9	43	84	29.1	5.12
ON152	14	41	88	30	4.66
ON153	13.3	39	87	29.7	4.48
ON154	11.5	37.5	76	23.3	4.93
ON155	9.3	30.6	65	19.8	4.71
ON156	14.9	43	78	27	5.51
ON157	9.7	35	63	17.5	5.56
ON158	13	44.6	72	21	6.19
ON159	11.5	35	71	23.3	4.93
ON160	9.8	31	74	23.4	4.19
ON161	12.7	38	83	27.7	4.58
ON162	11.1	36.7	70	21.2	5.24
ON163	10	31.6	76	24.1	4.16
ON164	11.4	32	83	29.6	3.86
ON165	8.7	30	65	18.9	4.62
ON166	10.6	35	60	18.2	5.83
ON167	8.8	29	79	24	3.67
ON168	4.4	13	89	30.1	1.46
ON169	4.8	16	98	29.4	1.63
ON170	10.2	29	95	33.4	3.05
ON171	14.1	47	74	22.2	6.35
ON172	10.1	31	72	23.5	4.31
ON173	10.2	32	86	27.4	3.72
ON174	10.2	32	79	25.2	4.05
ON175	15.5	50.7	72	22	7.04
ON176	14.2	42	80	27	5.25
ON177	9.4	27	71	24.7	3.8
ON178	12.1	36	77	25.9	4.68
ON179	12.2	38.9	84	26.3	4.63
ON180	12.8	44.7	69	19.8	6.48
ON181	12.1	37	79	25.8	4.68
ON182	11.2	33	82	27.8	4.02
ON183	14.1	45.7	79	24.4	5.78
ON184	13.3	42.3	87	27.4	4.86
PN001	7.6	25	71	21.6	3.52
PN002	10.8	34	60	19.1	5.67
PN003	10.2	32.6	65	20.3	5.02
PN004	12.5	35	82	29.3	4.27
PN005	8.3	28	82	24.3	3.41
PN006	10.6	33	71	22.8	4.65
PN007	14.8	42	94	33.1	4.47
PN008	13.8	41	80	26.9	5.13
PN009	9	32	62	17.4	5.16
PN010	14.7	45	75	24.5	6
PN011	10.2	35	67	19.5	5.22
PN012	12.7	37	70	24	5.29
PN013	11.3	34	77	25.6	4.42
PN014	12.2	34	79	28.3	4.3
PN015	13.9	42	77	25.5	5.45
PN016	10.3	30	72	24.7	4.17
PN017	11.9	33	87	31.4	3.79
PN018	11.3	35	70	22.6	5
PN019	9.8	31	92	29.1	3.37
PN020	7.8	30	60	15.6	5
PN021	14.6	49.2	75	22.3	6.56
PN022	12.8	37.9	89	30.1	4.26
PN023	13.8	41.5	93	30.9	4.46
PN024	11.4	34.1	73	24.4	4.67
PN025	12.9	41	76	23.9	5.39
PN026	11.2	34	82	27	4.15
PN027	13.8	44.2	80	25	5.53
PN028	13.5	41.9	79	25.5	5.3
PN029	12.5	39.2	77	24.6	5.09
PN030	10.9	33	76	25.1	4.34
PN031	11.8	37.4	61	19.2	6.13
PN032	10.5	32.8	79	25.3	4.15
PN033	11.3	37.1	68	20.7	5.46
PN034	11.1	34.2	76	24.7	4.5
PN035	6.7	20	99	33.2	2.02
PN036	14.2	46	82	25.3	5.61
PN037	8	25.2	46	14.6	5.48
PN038	9.9	29	54	18.4	5.37
PN039	3.7	12	104	32.1	1.15
PN040	5.7	18	83	26.3	2.17
PN041	11	35.7	65	20	5.49
PN042	14.3	42	77	26.2	5.45
PN043	12.6	46.3	64	17.4	7.23
PN044	11.9	35	74	25.2	4.73
PN045	8.8	30	69	20.2	4.35
PN046	11.2	32	75	26.3	4.27
PN047	14.6	42	78	27.1	5.38
PN048	8.8	27	65	21.2	4.15
PN049	10.1	30	74	24.9	4.05
PN050	15.4	44	88	30.8	5
PN051	11.3	35.5	79	25.1	4.49
PN052	10.8	32	86	29	3.72
PN053	12.3	37	72	23.9	5.14
PN054	8.6	27	79	25.2	3.42
PN055	14	42	80	26.7	5.25
PN056	10.9	36	65	19.7	5.54
PN057	11	34.2	75	24.1	4.56
PN058	12.6	39.7	74	23.5	5.36
PN059	10.7	32.8	70	22.8	4.69
PN060	12	38	73	23.1	5.21
PN061	14.8	46.6	79	25.1	5.9
PN062	11.5	35.9	76	24.3	4.72
PN063	11.3	33.4	70	23.7	4.77
PN064	10.1	33	65	19.9	5.08
PN065	9.3	32	65	18.9	4.92
PN066	13.2	40.6	78	25.4	5.21
PN067	10.5	32	67	22	4.78
PN068	8.2	24.5	58	19.4	4.22
PN069	10.8	33	57	18.7	5.79
PN070	8.6	28	64	19.7	4.38
PN071	9.8	32	76	23.3	4.21
PN072	6.5	26	55	13.8	4.73
PN073	11	34	84	27.2	4.05
PN074	9.9	30	88	29	3.41
PN075	9.9	30.5	77	25	3.96
PN076	10.8	32.8	79	26	4.15
PN077	12	38.7	76	23.6	5.09
PN078	14.5	44.2	84	27.6	5.26
PN079	9.1	29.2	81	25.2	3.6
PN080	11.6	35	78	25.9	4.49
PN081	10.8	34	78	24.8	4.36
PN082	12.8	39	71	23.3	5.49
PN083	11.6	38	73	22.3	5.21
PN084	7.9	26	88	26.7	2.95
PN085	14.6	43	83	28.2	5.18
PN086	6.2	24	55	14.2	4.36
PN087	11.7	35.1	79	26.3	4.44
PN088	9	30.8	61	17.8	5.05
PN089	11.7	34	71	24.4	4.79
PN090	8	25	60	19.2	4.17
PN091	5.1	18	59	16.7	3.05
PN092	14.2	42	82	27.7	5.12
PN093	9.9	31	70	22.4	4.43
PN094	11.8	35	80	27	4.38
PN095	13.4	38	92	32.4	4.13
PN096	11.9	38.8	74	22.7	5.24
PN097	9.8	34	67	19.3	5.07
PN098	13.9	43	81	26.2	5.31
PN099	8.8	29	77	23.4	3.77
PN100	7.9	26	88	26.7	2.95
PN101	12.9	39	80	26.5	4.88
PN102	8.8	29	65	19.7	4.46
PN103	10.7	35	82	25.1	4.27
PN104	12.7	39.9	77	24.5	5.18
PN105	12.3	38.3	77	24.7	4.97
PN106	5	17	60	17.6	2.83
PN107	11.8	36.6	76	24.5	4.82
PN108	12.1	37	70	22.9	5.29
PN109	3.7	14	62	16.4	2.26
PN110	9.5	30	68	21.5	4.41
PN111	15.3	45.6	88	29.5	5.18
PN112	6.8	25	62	16.9	4.03
PN113	7.3	23	80	25.4	2.88
PN114	10.3	34	81	24.5	4.2
PN115	8.2	26	63	19.9	4.13
PN116	8.8	26	80	27.1	3.25
PN117	4.6	20	56	12.9	3.57
PN118	10.6	34	55	17.1	6.18
PN119	11.5	35	77	25.3	4.55
PN120	9.6	33	67	19.5	4.93
PN121	5.8	19	97	29.6	1.96
PN122	11	32	73	25.1	4.38
PN123	9.1	27	73	24.6	3.7
PN124	10.4	33	70	22.1	4.71
PN125	11	32	72	24.8	4.44
PN126	10	29	78	26.9	3.72
PN127	9.2	26	62	21.9	4.19
PN128	10.7	31	82	28.3	3.78
PN129	9.1	26	62	21.7	4.19
PN130	6.9	20.9	95	31.4	2.2
PN131	9.2	27.2	57	19.3	4.77
PN132	11.4	33	59	20.4	5.59
PN133	13.6	40	76	25.8	5.26
PN134	8	26	66	20.3	3.94
PN135	13.6	42	82	26.6	5.12
PN136	11.9	35	71	24.1	4.93
PN137	8.4	25	58	19.5	4.31
PN138	9.4	28	76	25.5	3.68
PN139	13.1	38	77	26.5	4.94
PN140	11.6	35	75	24.9	4.67
PN141	5.3	20	53	14	3.77
PN142	15.5	46	85	28.6	5.41
PN143	8.7	28	65	20.2	4.31
PN144	12.2	39	81	25.3	4.81
PN145	9.8	31	68	21.5	4.56
PN146	11.6	35	80	26.5	4.38
PN147	8.6	28	47	14.4	5.96
PN148	9	30	77	23.1	3.9
PN149	9	28	61	19.6	4.59
PN150	8.9	28	68	21.6	4.12
PN151	9.8	33	63	18.7	5.24
PN152	10.8	35	62	19.1	5.65
PN153	12.6	37.1	80	27.2	4.64
PN154	8.6	29	66	19.6	4.39
PN155	11.4	36	78	24.7	4.62
PN156	10.7	33	55	17.8	6
PN157	10.7	32	83	27.8	3.86
PN158	5.4	19	55	15.6	3.45
PN159	7.6	23.8	71	22.7	3.35
PN160	11.3	35	82	26.5	4.27
PN161	9	28.2	60	19.1	4.7
PN162	10.4	33	69	21.7	4.78
PN163	6.7	22.2	62	18.7	3.58
PN164	12.7	41.1	75	23.2	5.48
PN165	15.2	45.4	80.1	26.8	5.67
PN166	14.5	46.8	77.5	24	6.04
PN167	10.8	36.2	64.3	19.2	5.63
PN168	12.8	39	77	25.3	5.06
PN169	12.1	38	80.8	25.7	4.7
PN170	13	38.8	85.8	28.7	4.52
PN171	12.3	38	77	24.9	4.94
PN172	11.4	36	75	23.8	4.8
PN173	9.9	30.1	76	25	3.96
PN174	10.4	31.7	77.7	25.5	4.08
PN175	12	35	74.6	25.6	4.69
PN176	13.7	41	73	24.4	5.62
PN177	10.2	31	60	19.7	5.17
PN178	8	26	61	18.8	4.26
PN179	14.8	41.3	72.7	26.1	5.68
PN180	13.1	38.9	78.6	26.5	4.95
PN181	12.2	38	79.3	25.5	4.79
PN182	12	37.9	69.3	21.9	5.47
PN183	11.2	33.1	71.6	24.2	4.62
PN184	11	33.3	65.3	21.6	5.1
PN185	11.9	37.1	76	24.4	4.88
PN186	12.7	37.7	88.1	29.7	4.28
PN187	13.3	39.7	82.5	27.6	4.81
PN188	11.9	36.1	77.2	25.4	4.68
PN189	12.9	38.7	82.8	27.6	4.67
PN190	12.7	37.6	80.5	27.2	4.67
PN191	14	42.3	84.9	28.1	4.98
PN192	12	36	76	25.3	4.74
PN193	9.6	31.6	66.7	20.3	4.74
PN194	15.2	45.4	80.1	26.8	5.67
PN195	14.5	46.8	77.5	24	6.04
PN196	15.3	50.1	77.2	23.6	6.49
PN197	14.8	46	79.7	25.6	5.77
PN198	14.8	46	95.9	30.9	4.8
PN199	13.2	42.1	77.7	24.4	5.42
PN200	12.2	38.8	66.1	20.8	5.87
PN201	13	41	63	20	6.51
PN202	13.7	43	81	25.8	5.31
PN203	11.8	37	76	24.2	4.87
PN204	13.2	40.3	84	27.5	4.8
PN205	15.1	47	78	25.1	6.03
PN206	13.5	44	62	19	7.1
PN207	13.6	43	61	19.3	7.05
PN208	17	46	79	29.2	5.82
PN209	14.5	44.5	74.2	24.2	6
PN210	12.7	43.3	69.1	20.3	6.27
PN211	15.1	42.6	79.8	28.3	5.34
PN212	13.5	39.5	76	26	5.2
PN213	14.6	45.9	77.8	24.7	5.9
PN214	14.2	41.4	85.2	29.2	4.86
PN215	15.8	45.2	87.9	30.7	5.14
PN216	14.5	44.9	75.6	24.4	5.94
PN217	13.8	42.6	75.8	24.6	5.62
PN218	10.2	33	68.9	21.3	4.79
PN219	16.7	50.2	82.3	27.4	6.1
PN220	12	38	59	18.6	6.44
PN221	16.2	49.4	83.2	27.3	5.94
PN222	13.3	41.8	79.5	25.3	5.26
QN001	7.5	23	70	22.8	3.29
QN002	6.9	22	92	28.9	2.39
QN003	7.3	25	56	16.4	4.46
QN004	12.1	39	65	20.2	6
QN005	11.4	35.5	77	24.7	4.61
QN006	12.3	40	70	21.5	5.71
QN007	8.9	27	84	27.7	3.21
QN008	10.7	32	84	28.1	3.81
QN009	4.1	15	59	16.1	2.54
QN010	8.7	28	72	22.4	3.89
QN011	13	38.3	90	30.5	4.26
QN012	15.8	46.9	88	29.6	5.33
QN013	12.9	38.1	89	30.1	4.28
QN014	12.8	38.7	74	24.5	5.23
QN015	10.4	31	76	25.5	4.08
QN016	6.8	24	55	15.6	4.36
QN017	10.2	29	61	21.5	4.75
QN018	14.4	42	75	25.7	5.6
QN019	12.6	35	70	25.2	5
QN020	12.8	37	55	19	6.73
QN021	10.7	31	73	25.2	4.25
QN022	12.1	35	84	29	4.17
QN023	7.7	25	71	21.9	3.52
QN024	14.6	42	85	29.5	4.94
QN025	15.4	45	84	28.7	5.36
QN026	10.1	33	67	20.5	4.93
QN027	10.9	34.4	75	23.8	4.59
QN028	12.5	37.6	65	21.6	5.78
QN029	9.9	30	74	24.4	4.05
QN030	15.7	48	62	20.3	7.74
QN031	10.1	29	70	24.4	4.14
QN032	12	38.3	80	25.1	4.79
QN033	12.4	36	76	26.2	4.74
QN034	11.3	32	59	20.8	5.42
QN035	10.8	34	80	25.4	4.25
QN036	11.3	33	78	26.7	4.23
QN037	10.2	33.4	76	23.2	4.39
QN038	9	30	69	20.7	4.35
QN039	11.1	37.5	76	22.5	4.93
QN040	11.6	38.4	78	23.6	4.92
QN041	10.7	35.3	79	23.9	4.47
QN042	11	35.5	78	24.2	4.55
QN043	11.4	38.1	79	23.6	4.82
QN044	14.1	48.1	73	21.4	6.59
QN045	13.8	42.9	79	25.4	5.43
QN046	10.7	33.3	77	24.7	4.32
QN047	12.5	40.2	78	24.3	5.15
QN048	13.7	45.4	80	24.1	5.68
QN049	14.3	42.3	87	29.4	4.86
QN050	11.2	38	71	20.9	5.35
QN051	11	37	71	21.1	5.21
QN052	3	9	125	41.7	0.72
QN053	12.5	38	79	26	4.81
QN054	11.5	33	75	26.1	4.4
QN055	15.8	45	74	26	6.08
QN056	11.5	34	76	25.7	4.47
QN057	15.8	45	80	28.1	5.63
QN058	9.9	31	77	24.6	4.03
QN059	10.3	31	76	25.3	4.08
QN060	10.6	34.5	74	22.7	4.66
QN061	9	28	67	21.5	4.18
QN062	14.5	47.9	79	23.9	6.06
QN063	11.2	34	73	24	4.66
QN064	10.1	32	68	21.5	4.71
QN065	8.1	26	73	22.7	3.56
QN066	9.1	30	68	20.6	4.41
QN067	7.7	22	87	30.5	2.53
QN068	4.4	17	60	15.5	2.83
QN069	12.5	39	85	27.2	4.59
QN070	13.3	43.8	80	24.3	5.48
QN071	14.1	45.9	80	24.6	5.74
QN072	3.8	14.2	63	16.9	2.25
QN073	11.8	34	54	18.7	6.3
QN074	12.5	38	80	26.3	4.75
QN075	13.9	41	81	27.5	5.06
QN076	11.9	41.5	78	22.4	5.32
QN077	13.1	48	64	17.5	7.5
QN078	8.7	28.8	64	19.3	4.5
QN079	10.8	31	76	26.5	4.08
QN080	11.6	34	74	25.2	4.59
QN081	13.4	42.6	65	20.4	6.55
QN082	8.6	32	73	19.6	4.38
QN083	10.8	33	72	23.6	4.58
QN084	15.5	44	88	31	5
QN085	11.8	35.8	80	26.4	4.48
QN086	14	41	92	31.4	4.46
QN087	9.5	29.4	76	24.6	3.87
QN088	11	32	76	26.1	4.21
QN089	10.7	32	71	23.7	4.51
QN090	12.4	40.4	76	23.3	5.32
QN091	11.3	35	74	23.9	4.73
QN092	11.4	33	69	23.8	4.78
QN093	9.9	29	49	16.7	5.92
QN094	15.8	46	80	27.5	5.75
QN095	10.5	35	84	25.2	4.17
QN096	15.1	45	90	30.2	5
QN097	9.1	31	59	17.3	5.25
QN098	6	19	73	23.1	2.6
QN099	10.9	35.1	76	23.6	4.62
QN100	13	41.5	77	24.1	5.39
QN101	11.1	31	113	40.5	2.74
QN102	9.8	31	80	25.3	3.88
QN103	12.4	38.9	79	25.2	4.92
QN104	10.5	32	68	22.3	4.71
QN105	11.5	38.5	77	23	5
QN106	12.4	42.1	73	21.5	5.77
QN107	11.4	33.6	78	26.5	4.31
QN108	8.2	26	75	23.7	3.47
QN109	3.4	12	57	16.2	2.11
QN110	11.6	37	87	27.3	4.25
QN111	12.4	37	74	24.8	5
QN112	9.1	29	63	19.8	4.6
QN113	9.9	31	56	17.9	5.54
QN114	11.5	37	73	22.7	5.07
QN115	10.6	35	61	18.5	5.74
QN116	9.1	29	79	24.8	3.67
QN117	11	35	61	19.2	5.74
QN118	9.9	32.1	56	17.3	5.73
QN119	5.3	19	71	19.8	2.68
QN120	7.9	27.8	58	16.5	4.79
QN121	10.4	35	61	18.1	5.74
QN122	9.1	29	60	18.8	4.83
QN123	9	30	70	21	4.29
QN124	11.4	34	68	22.8	5
QN125	12.2	36	69	23.4	5.22
QN126	15.1	44	85	29.2	5.18
QN127	14.9	44	76	25.7	5.79
QN128	10.9	34	90	28.9	3.78
QN129	6.2	22	65	18.3	3.38
QN130	14.5	42	89	30.7	4.72
QN131	15.5	47	78	25.7	6.03
QN132	14.7	43	76	26	5.66
QN133	10.5	32	79	25.9	4.05
QN134	15.6	46	85	28.8	5.41
QN135	14	42	71	23.7	5.92
QN136	10.8	32	75	25.3	4.27
QN137	12.8	37	78	27	4.74
QN138	13.5	40	77	26	5.19
QN139	10.3	30	74	25.4	4.05
QN140	11.7	35	70	23.4	5
QN141	11.6	39	77	22.9	5.06
QN142	10	29	66	22.8	4.39
QN143	12.9	38	58	19.7	6.55
QN144	11.5	36	71	22.7	5.07
QN145	10.5	34.4	78	23.8	4.41
QN146	5.2	19.9	66	17.2	3.02
QN147	7.1	23	87	26.9	2.64
QN148	9	29	88	27.3	3.3
QN149	11.7	33.1	68	24	4.87
QN150	15	45	91	30.3	4.95
QN151	14.7	46.2	78	24.8	5.92
QN152	10.1	32	67	21.1	4.78
QN153	11.9	37	76	24.4	4.87
QN154	6.5	20	60	19.5	3.33
QN155	12.1	37	78	25.5	4.74
QN156	12.1	36.5	76	25.2	4.8
QN157	5.2	18	73	21.1	2.47
QN158	6.1	19	74	23.8	2.57
QN159	12.7	39	88	28.7	4.43
QN160	8.2	27	62	18.8	4.35
QN161	11.3	37	68	20.8	5.44
QN162	10.3	31	82	27.2	3.78
QN163	13.9	44.6	73	22.8	6.11
QN164	10.2	33	98	30.3	3.37
QN165	12	38.1	76	23.9	5.01
QN166	13.8	43.2	77	24.6	5.61
QN167	15.1	48.1	79	24.8	6.09
QN168	9.3	31	59	17.7	5.25
QN169	13.4	41.4	76	24.6	5.45
QN170	9.1	28	83	27	3.37
QN171	10.5	33	60	19.1	5.5
QN172	10.4	32	79	25.7	4.05
QN173	8.5	27.5	50	15.5	5.5
QN174	14.2	45.7	78	24.2	5.86
QN175	10.9	35.6	70	21.4	5.09
QN176	14.1	45.4	79	24.5	5.75
QN177	13.6	40.6	88	29.5	4.61
QN178	13.6	43.7	81	25.2	5.4
QN179	13.2	40.1	79	26	5.08
QN180	15.6	48.8	79	25.3	6.18
QN181	5.9	20	69	20.4	2.9
QN182	8.9	31	59	16.9	5.25
QN183	9.6	30.4	70.2	22.2	4.33
QN184	12.3	36.5	83.9	28.3	4.35
QN185	9.5	29.8	77	24.5	3.87
QN186	12.3	38.1	85.8	27.7	4.44
QN187	11.3	35	84	27.1	4.17
QN188	11.8	38	73	22.7	5.21
QN189	10.8	34.2	73.1	23.1	4.68
QN190	13.3	40	79	26.3	5.06
QN191	13.1	38.1	88.2	30.3	4.32
QN192	12.5	36.7	75.5	25.7	4.86
QN193	11.8	42.1	62.7	17.6	6.71
QN194	12.5	41.9	74.3	22.2	5.64
QN195	11.6	35.1	78.2	25.8	4.49
QN196	9.4	27	65	22.6	4.15
QN197	8.6	28.5	66	19.9	4.32
QN198	11.5	37.5	77.5	23.8	4.84
QN199	12.1	39.9	78.1	23.7	5.11
QN200	12.9	40	74	23.9	5.41
QN201	10.5	32.2	62.6	20.4	5.14
QN202	13	37	76	26.7	4.87
QN203	11.5	33	57.4	20	5.75
QN204	13.1	37.9	90.5	31.3	4.19
QN205	12.6	40.1	79.9	25.1	5.02
QN206	12.3	37	83	27.6	4.46
QN207	11	35	63	19.8	5.56
QN208	14.8	42.5	83	28.9	5.12
QN209	13.9	42	94	31.1	4.47
QN210	11.9	37.4	64.3	20.5	5.82
QN211	12.8	42.6	68	20.4	6.26
QN212	12.4	40	84	26	4.76
QN213	13.4	43	74	23.1	5.81
QN214	12.2	43.2	63.2	17.8	6.84
QN215	14.4	45	86	27.5	5.23
QN216	15.7	45.3	85.6	29.7	5.29
QN217	13.6	43.4	75.3	23.6	5.76
QN218	13.3	41.8	79.4	25.3	5.26
QN219	14.2	47.9	71	21	6.75
QN220	13.4	40.9	79.4	26	5.15
QN221	13	42	67	20.7	6.27
QN222	14.3	44	79	25.7	5.57
QN223	12.8	40.1	79.1	25.2	5.07
QN224	14.5	46.3	78.5	24.6	5.9
QN225	11.3	39.1	66.4	19.2	5.89
QN226	14.8	47	74	23.3	6.35
QN227	14.6	43	78.9	26.8	5.45
QN228	15.2	44.8	88.4	30	5.07
QN229	16.2	49.1	77.7	25.6	6.32
QN230	13.6	41	74	24.5	5.54
QN231	18.5	57	93	30.2	6.13
RN001	16.1	46.7	98	33.8	4.77
RN002	9.4	33.2	64	18.1	5.19
RN003	11.3	34.9	77	24.9	4.53
RN004	12.5	38	68	22.4	5.59
RN005	12.1	35.5	81	27.6	4.38
RN006	6	21.2	57	16.1	3.72
RN007	8.8	28	108	33.9	2.59
RN008	6.4	21	53	16.2	3.96
RN009	12.1	35.9	81	27.3	4.43
RN010	12.5	36	82	28.5	4.39
RN011	16.1	48.9	77	25.4	6.35
RN012	13.8	40	81	27.9	4.94
RN013	12.5	37	75	25.3	4.93
RN014	12.4	36	56	19.3	6.43
RN015	13.4	40.5	81	26.8	5
RN016	8.9	32	50	13.9	6.4
RN017	5.5	18	62	18.9	2.9
RN018	10.1	33	65	19.9	5.08
RN019	13.2	39	55	18.6	7.09
RN020	11.7	34	82	28.2	4.15
RN021	14.1	43	75	24.6	5.73
RN022	10.3	30	78	26.8	3.85
RN023	6	21	61	17.4	3.44
RN024	12.5	37	54	18.2	6.85
RN025	11.6	40	66	19.1	6.06
RN026	14.4	42	75	25.7	5.6
RN027	13.7	39	88	30.9	4.43
RN028	13.3	40.5	82	26.9	4.94
RN029	12.9	38	78	26.5	4.87
RN030	11.3	37.1	78	23.8	4.76
RN031	9.5	31	60	18.4	5.17
RN032	11.1	34	80	26.1	4.25
RN033	13.8	45.3	64	19.5	7.08
RN034	10.3	33	60	18.7	5.5
RN035	13.5	44	60	18.4	7.33
RN036	7.9	24.9	60	19	4.15
RN037	5.4	21.5	55	13.8	3.91
RN038	8.5	28	72	21.9	3.89
RN039	7.3	27	55	14.9	4.91
RN040	7.7	26	75	22.2	3.47
RN041	7.2	26	56	15.5	4.64
RN042	14.7	43	78	26.7	5.51
RN043	11.5	34	75	25.4	4.53
RN044	8.4	25	76	25.5	3.29
RN045	5.9	18	63	20.7	2.86
RN046	5.6	19	81	23.9	2.35
RN047	8.4	25	92	30.9	2.72
RN048	10.6	33	63	20.2	5.24
RN049	14.9	50	76	22.6	6.58
RN050	5.3	20	59	15.6	3.39
RN051	6.9	23	74	22.2	3.11
RN052	12.1	36.7	67	22.1	5.48
RN053	12.3	41	64	19.2	6.41
RN054	9.4	31	61	18.5	5.08
RN055	17.5	54.4	79	25.4	6.89
RN056	14.9	46.4	80	25.7	5.8
RN057	7.5	23	79	25.8	2.91
RN058	6.1	21	65	18.9	3.23
RN059	3.7	12	100	30.8	1.2
RN060	8.9	29	74	22.7	3.92
RN061	9.5	30	65	20.6	4.62
RN062	8.6	28	59	18.1	4.75
RN063	13.3	42	69	21.9	6.09
RN064	12.2	33	60	22.2	5.5
RN065	12.7	37	85	29.2	4.35
RN066	13	41.9	74	23	5.66
RN067	12.8	38	84	28.3	4.52
RN068	10.9	34	83	26.6	4.1
RN069	14.8	47.1	79	24.8	5.96
RN070	14.7	41	85	30.5	4.82
RN071	10.7	32	64	21.4	5
RN072	14.9	45	75	24.8	6
RN073	13.6	41.6	82	26.8	5.07
RN074	12.8	40.5	78	24.7	5.19
RN075	15	48.8	79	24.3	6.18
RN076	11.7	35	80	26.7	4.38
RN077	11.3	37.3	62	18.8	6.02
RN078	11.7	34	61	21	5.57
RN079	13.2	43.2	73	22.3	5.92
RN080	14.2	42	76	25.7	5.53
RN081	11.1	32	86	29.8	3.72
RN082	11.8	34	76	26.4	4.47
RN083	10.9	32	59	20.1	5.42
RN084	11.8	36	95	31.1	3.79
RN085	11.4	33	77	26.6	4.29
RN086	12	39.4	66	20.1	5.97
RN087	12.4	37	76	25.5	4.87
RN088	8.8	29	67	20.3	4.33
RN089	14.7	45.8	79	25.4	5.8
RN090	12.8	40.7	74	23.3	5.5
RN091	10.8	35	84	25.9	4.17
RN092	9.2	30.5	60	18.1	5.08
RN093	15.5	47	94	31	5
RN094	10.8	34	69	21.9	4.93
RN095	9	31	57	16.5	5.44
RN096	11.7	35	71	23.7	4.93
RN097	10.5	34	64	19.8	5.31
RN098	9.9	30	79	26.1	3.8
RN099	12.1	37.5	78	25.2	4.81
RN100	6.9	22	55	17.3	4
RN101	10.1	31	78	25.4	3.97
RN102	10.3	30.9	77	25.7	4.01
RN103	10	27	75	27.8	3.6
RN104	10.1	32	57	18	5.61
RN105	8.4	28	61	18.3	4.59
RN106	13.4	39.7	91	30.7	4.36
RN107	9.7	30.7	76	24	4.04
RN108	15.8	46	84	28.9	5.48
RN109	5.2	16	107	34.8	1.5
RN110	4.6	16	52	15	3.08
RN111	13	41	69	21.9	5.94
RN112	12.8	39	76	24.9	5.13
RN113	10.9	35.5	67	20.6	5.3
RN114	7.8	26	52	15.6	5
RN115	11.2	35.7	57	17.9	6.26
RN116	4.5	17	79	20.9	2.15
RN117	9.3	29	76	24.4	3.82
RN118	9.8	30	63	20.6	4.76
RN119	10.4	30	75	26	4
RN120	15	42	85	30.4	4.94
RN121	11.3	32	61	21.5	5.25
RN122	10.8	30	63	22.7	4.76
RN123	13.5	40	76	25.7	5.26
RN124	10.6	30	59	20.8	5.08
RN125	14	41	89	30.4	4.61
RN126	13.1	40.7	75	24.1	5.43
RN127	13.3	39	79	26.9	4.94
RN128	14.3	46.4	77	23.7	6.03
RN129	14.4	43	86	28.8	5
RN130	9.7	30	67	21.7	4.48
RN131	10.9	34	80	25.6	4.25
RN132	13.8	40	86	29.7	4.65
RN133	11.1	32	77	26.7	4.16
RN134	11.6	34	53	18.1	6.42
RN135	11.7	39.8	65	19.1	6.12
RN136	13	38	72	24.6	5.28
RN137	10	31	92	29.7	3.37
RN138	7.1	22	66	21.3	3.33
RN139	9.9	34	83	24.2	4.1
RN140	8.1	29	64	17.9	4.53
RN141	6.4	21	77	23.5	2.73
RN142	10.9	32.9	76	25.2	4.33
RN143	13.6	41.3	79	26	5.23
RN144	12.2	37.9	80	25.8	4.74
RN145	6.1	20.1	61	18.5	3.3
RN146	12	39.2	71	21.7	5.52
RN147	12.7	39.6	74	23.7	5.35
RN148	6.8	22	54	16.7	4.07
RN149	10.9	31	75	26.4	4.13
RN150	13.2	39	82	27.8	4.76
RN151	12.7	40	65	20.6	6.15
RN152	13.5	39	83	28.7	4.7
RN153	13	42.4	76	23.3	5.58
RN154	11.1	33	77	25.9	4.29
RN155	11.8	35	73	24.6	4.79
RN156	13.2	39	85	28.8	4.59
RN157	11.8	37	65	20.7	5.69
RN158	7.4	24	76	23.4	3.16
RN159	12.7	42.5	77	23	5.52
RN160	11.1	34	74	24.2	4.59
RN161	12.3	39.1	75	23.6	5.21
RN162	11.7	36	76	24.7	4.74
RN163	10.3	38	53	14.4	7.17
RN164	13	39	76	25.3	5.13
RN165	15.4	43.9	83	29.1	5.29
RN166	14.9	45.5	82	26.9	5.55
RN167	8.9	28.8	74	22.9	3.89
RN168	11.4	35.1	77	25	4.56
RN169	13.3	41.2	76	24.5	5.42
RN170	12.4	39.7	76	23.7	5.22
RN171	10.4	34.6	68	20.4	5.09
RN172	9.6	32.8	68	19.9	4.82
RN173	3.1	13	53	12.6	2.45
RN174	9.3	29	56	18	5.18
RN175	6.1	20	73	22.3	2.74
RN176	13.2	40	74	24.4	5.41
RN177	9.9	32	65	20.1	4.92
RN178	10.3	32	82	26.4	3.9
RN179	8.6	27	78	24.8	3.46
RN180	13.3	41.3	77.6	25	5.32
RN181	15	44.7	83.7	28.1	5.34
RN182	12.5	39.9	66.4	20.8	6.01
RN183	12.6	38	85	28.2	4.47
RN184	11.8	37	89	28.4	4.16
RN185	10.6	34.5	67.8	20.8	5.09
RN186	13.7	41.2	89.4	29.7	4.61
RN187	12	37.4	74.2	23.8	5.04
RN188	8.3	26	58.2	18.6	4.47
RN189	12.3	36.4	78.8	26.6	4.62
RN190	11.3	35.8	66.7	21.1	5.37
RN191	12.8	38.9	79.9	26.3	4.87
RN192	13.5	41.5	81.7	26.6	5.08
RN193	12.1	39.8	59.6	18.1	6.68
RN194	11.9	36	89.6	29.6	4.02
RN195	11.5	36.4	69.4	21.9	5.24
RN196	10.4	32.1	78.7	25.5	4.08
RN197	12.1	38.1	70.2	22.3	5.43
RN198	10.9	35	74	23	4.73
RN199	9.4	29.3	64.8	20.8	4.52
RN200	11.9	36.2	79.9	26.3	4.53
RN201	13.1	38.7	86	29.1	4.5
RN202	12.1	36.8	74.3	24.4	4.95
RN203	12.6	38.5	93	30.4	4.14
RN204	11.9	35.4	76	25.5	4.66
RN205	13.6	43.3	74.2	23.3	5.84
RN206	11.1	35.3	74.4	23.4	4.74
RN207	11.2	34	83	27.3	4.1
RN208	10	32	81	25.3	3.95
RN209	12.4	38	79	25.8	4.81
RN210	13.1	39	78.6	26.4	4.96
RN211	11.8	35.4	72.1	24	4.91
RN212	11.7	36.6	76.1	24.3	4.81
RN213	13.6	38.2	87.4	31.1	4.37
RN214	10.1	31	81	26.4	3.83
RN215	14.2	43.8	67.2	21.8	6.52
RN216	14.3	45	88.9	28.3	5.06
RN217	13.3	41	66	21.4	6.21
RN218	14.1	45	76	23.8	5.92
RN219	15	46.7	77.6	24.9	6.02
RN220	14.1	41.6	84	28.5	4.95
RN221	16.7	49.7	83.4	28	5.96
SN001	15.9	45.3	85.3	29.9	5.31
SN002	12.2	37.3	76	24.9	4.91
SN003	13.9	43	75.6	24.4	5.69
SN004	13.5	43.2	76.1	23.8	5.68
SN005	15.6	47	79.3	26.3	5.93
SN006	15	44.3	76	25.7	5.83
SN007	15.4	46.7	74.4	24.5	6.28
SN008	13.4	40.6	78.3	25.8	5.19
SN009	13.9	42.2	83.1	27.4	5.08
SN010	14.8	48.3	76.7	23.5	6.3
SN011	12.3	41	71	21.3	5.77
SN012	16	48.5	79.2	26.1	6.12
SN013	11.9	37.5	87	27.6	4.31
SN014	15.2	44.2	89.5	30.8	4.94
SN015	13.5	41.3	79.3	25.9	5.21
SN016	13.5	39.7	83.1	28.3	4.78
SN017	15.2	44.8	77	26.1	5.82
SN018	13.7	42.6	77.4	24.9	5.5
SN019	13.4	44	70.4	21.4	6.25
SN020	14	43	73	23.8	5.89
SN021	15.3	46	82	27.3	5.61
SN022	6.9	23	60	18	3.83
SN023	14	43	78	25.4	5.51
SN024	15	44.5	83.5	28.1	5.33
SN025	13	39	74.7	24.9	5.22
SN026	14.7	43.9	85.4	28.6	5.14
SN027	14.3	41.6	81.1	27.9	5.13
SN028	15.1	46	72	23.6	6.39

## Sheet: --SEA trait
PID	Hb (g/dL)	Hct (%)	MCV (fL)	MCH (pg)	RBC (10^6 cells/cu.mm)
OST001	11.2	32.6	75.2	25.8	4.34
OST002	10.7	35.5	68.3	20.6	5.2
OST003	11.7	36.7	68.5	21.8	5.36
OST004	10.8	33.9	67.5	21.5	5.02
OST005	8.6	30.3	55.4	15.7	5.47
OST006	13.5	40.3	66.1	22.1	6.1
OST007	13.8	40.4	70	23.9	5.77
OST008	13.3	42.1	72.7	23	5.79
OST009	13.7	44.9	69.5	21.2	6.46
OST010	14.2	44	66.8	21.6	6.59
OST011	13.9	47.3	69.8	20.5	6.78
OST012	12.6	43.5	66.7	19.3	6.52
OST013	8.9	30	67	19.9	4.48
OST014	9.2	27	63	21.5	4.29
OST015	11.8	43	65	17.8	6.62
OST016	12.9	44.1	66	19.3	6.68
OST017	9.7	35.2	62	17.1	5.68
OST018	9.1	32	54	15.4	5.93
OST019	8.7	28	67	20.8	4.18
OST020	8.7	27	68	21.9	3.97
OST021	10.5	33	69	22	4.78
OST022	13.3	43	67	20.7	6.42
OST023	9.4	31	60	18.2	5.17
OST024	8.1	28.7	68	19.2	4.22
OST025	11.2	38.5	70	20.4	5.5
OST026	13.2	47.7	71	19.6	6.72
OST027	13.2	46.3	67	19.1	6.91
OST028	11.1	36	53	16.3	6.79
OST029	9.2	30.7	64	19.2	4.8
OST030	9.1	33	51	14.1	6.47
OST031	13.1	45.2	65	18.8	6.95
OST032	8.8	27	64	20.9	4.22
OST033	11.9	37	70	22.5	5.29
OST034	11.3	37	66	20.2	5.61
OST035	11.5	36.6	69	21.7	5.3
PST001	11.2	34.7	67	21.6	5.18
PST002	6.3	21	67	20.1	3.13
PST003	12.8	38.8	63	20.8	6.16
PST004	8.8	27	46	15	5.87
PST005	10.2	32	70	22.3	4.57
PST006	13.9	46.9	70	20.7	6.7
PST007	9.3	29	77	24.7	3.77
PST008	11.9	38	69	21.6	5.51
PST009	11.2	33	63	21.4	5.24
PST010	12.8	38	62	20.9	6.13
PST011	9	27	67	22.3	4.03
PST012	8.2	24	65	22.2	3.69
PST013	8.1	28	52	15	5.38
PST014	14.4	45.6	71	22.4	6.42
PST015	13.6	46.4	65	19.1	7.14
PST016	10.2	32	71	22.6	4.51
PST017	7.9	26	63	19.1	4.13
PST018	10	29.2	47	16.1	6.21
PST019	10.5	35	58	17.4	6.03
PST020	9.8	30	63	20.6	4.76
PST021	10	33	69	20.9	4.78
PST022	5.9	19	62	19.3	3.06
PST023	12.3	40	65	20	6.15
PST024	6.5	21	62	19.2	3.39
PST025	11.1	36	70	21.6	5.14
PST026	2.9	9	68	21.9	1.32
PST027	7.9	26	60	18.2	4.33
PST028	11.2	34.1	65	21.3	5.25
PST029	11.6	36.9	67.2	21.1	5.49
PST030	11.2	32.6	75.2	25.8	4.34
PST031	11.4	36.1	66.7	21.1	5.41
PST032	12.1	37	64	20.9	5.78
PST033	11.4	35.4	69	22.2	5.13
PST034	12.4	43	61.8	17.8	6.96
PST035	13.8	40.4	70	23.9	5.77
PST036	15.2	48.1	69.3	21.9	6.94
PST037	12.5	41.9	69.5	20.7	6.03
PST038	13.4	44	70.4	21.4	6.25
PST039	12.5	39	64.6	20.7	6.04
QST001	11.2	35	58	18.6	6.03
QST002	12.8	43	70	20.8	6.14
QST003	13.8	46.2	66	19.7	7
QST004	12.5	39.8	66	20.7	6.03
QST005	13	40	63	20.5	6.35
QST006	10.8	36.6	65	19.2	5.63
QST007	6.6	23	66	18.9	3.48
QST008	8.4	29	48	13.9	6.04
QST009	6.3	21	55	16.5	3.82
QST010	11.8	37.6	57	17.9	6.6
QST011	9.2	31	79	23.4	3.92
QST012	10.2	33	69	21.3	4.78
QST013	10.5	36.8	64	18.3	5.75
QST014	8.8	28	66	20.7	4.24
QST015	10.6	34	69	21.5	4.93
QST016	8	27	71	21	3.8
QST017	8.5	28	51	15.5	5.49
QST018	6.3	21	85	25.5	2.47
QST019	10.7	35	74	22.6	4.73
QST020	14.2	49.8	68	19.4	7.32
QST021	12.8	39.8	69	22.2	5.77
QST022	6.7	21	67	21.4	3.13
QST023	12.1	39	72	22.3	5.42
QST024	8.6	29	54	16	5.37
QST025	6.8	22	71	21.9	3.1
QST026	12.5	41.4	65	19.6	6.37
QST027	8.9	29	59	18.1	4.92
QST028	10.9	32	58	19.8	5.52
QST029	11.7	36.6	70	22.4	5.23
QST030	7.9	26	57	17.3	4.56
QST031	9.9	31	73	23.3	4.25
QST032	11.6	37	66	20.7	5.61
QST033	13.3	42	70	22.2	6
QST034	11.8	32	72	26.6	4.44
QST035	14.8	44	69	23.2	6.38
QST036	11.4	35.2	65.7	21.3	5.36
QST037	11.7	39	68.4	20.5	5.7
QST038	10.6	33.2	64.6	20.6	5.14
QST039	10.7	33	62	20.1	5.32
QST040	10	30.3	69.3	22.9	4.37
QST041	11.3	38.1	66.2	19.6	5.76
QST042	13	43	72	21.8	5.97
QST043	13	43.1	65.8	19.8	6.55
QST044	13.6	43	67.8	21.4	6.34
QST045	12.5	40.4	71.3	22.1	5.67
RST001	13.8	44.9	69	21.2	6.51
RST002	13.2	44.9	70	20.6	6.41
RST003	8.8	27.3	68	21.9	4.01
RST004	12.5	38.2	76	24.9	5.03
RST005	8.5	25	76	25.8	3.29
RST006	10.1	31.4	66	21.2	4.76
RST007	11.7	38	67	20.6	5.67
RST008	6.9	22.7	48	14.6	4.73
RST009	8.7	30	64	18.6	4.69
RST010	4.8	16.9	86	24.4	1.97
RST011	11	37	64	19	5.78
RST012	11	34	65	21	5.23
RST013	10.7	35	66	20.2	5.3
RST014	7.1	27	58	15.3	4.66
RST015	7.7	25	60	18.5	4.17
RST016	10.2	32.2	51	16.2	6.31
RST017	11.9	42.9	62	17.2	6.92
RST018	7.9	28	56	15.8	5
SST001	9.2	29.3	48	15.1	6.1
SST002	14.4	47.7	62	18.7	7.69
SST003	5	17	64	18.8	2.66
SST004	10.9	36	72	21.8	5
SST005	9.2	32	84	24.2	3.81
SST006	11.3	37.7	73	21.9	5.16
SST007	10.2	34	63	18.9	5.4
SST008	10.9	35.2	65	20.1	5.42
SST009	10.5	36.3	64.4	18.6	5.64
SST010	13.8	45.7	62.3	18.8	7.34
SST011	12.7	39.9	66.1	21	6.04
SST012	12.1	37.3	66	21.4	5.65
SST013	14.2	44	68.5	22.1	6.42
SST014	14.5	47	66	20.4	7.12
SST015	12.7	42	66	20	6.36
SST016	14.6	43.1	63.8	21.6	6.76

## Sheet: Deletional HbH (--SEA)
PID	Hb (g/dL)	Hct (%)	MCV (fL)	MCH (pg)	RBC (10^6 cells/cu.mm)
OSH001	9.1	32.5	59	16.5	5.51
OSH002	8.1	27	61	18.3	4.43
OSH003	9.6	34.3	61	17.1	5.62
OSH004	7	28	79	19.8	3.54
OSH005	6.2	22	70	19.7	3.14
OSH006	9.4	31	48	14.6	6.46
OSH007	8.1	27	63	18.9	4.29
OSH008	9.6	34	59	16.7	5.76
OSH009	9.8	34	60	17.3	5.67
OSH010	11.2	40.8	58	15.9	7.03
PSH001	10	33	61	18.5	5.41
PSH002	10.3	35	54	15.9	6.48
PSH003	8.6	27.4	53	16.6	5.17
PSH004	7.7	25	60	18.5	4.17
PSH005	8.2	25.9	51	16.1	5.08
PSH006	11.1	38	53	15.5	7.17
PSH007	9.1	31	49	14.4	6.33
PSH008	8.4	26.9	55	17.2	4.89
PSH009	5.5	21	60	15.7	3.5
PSH010	8.1	28	62	17.9	4.52
PSH011	8.6	29.5	63.3	18.5	4.66
PSH012	9.7	30.7	54.2	17.1	5.66
PSH013	14.2	49	69	20	7.1
QSH001	8.8	31	56	15.9	5.54
QSH002	8.2	26.5	53	16.4	5
QSH003	8	26	66	20.3	3.94
QSH004	4.2	15	58	16.2	2.59
QSH005	5.4	19	61	17.3	3.11
QSH006	8.2	28	64	18.7	4.38
QSH007	7.3	26	57	16	4.56
QSH008	10.5	36	56	16.3	6.43
QSH009	7.3	25	53	15.5	4.72
QSH010	10.9	37	55	16.2	6.73
QSH011	7.7	26	62	18.4	4.19
QSH012	8	29	59	16.3	4.92
QSH013	8.6	29	62	18.4	4.68
QSH014	6.8	21	50	16.2	4.2
RSH001	8.8	32	59	16.2	5.42
RSH002	5.3	18	64	18.8	2.81
RSH003	7.9	27	66	19.3	4.09
RSH004	10.7	38	55.5	15.6	6.85
RSH005	7.3	26	74	20.8	3.51
RSH006	7.7	25	47	14.5	5.32
SSH001	9.3	31	68	20.4	4.56
SSH002	8.5	28.7	54	16	5.31
SSH003	7.6	25	59	17.9	4.24
SSH004	7.3	24	54	16.4	4.44

## Sheet: Nondeletional HbH
PID	Hb (g/dL)	Hct (%)	MCV (fL)	MCH (pg)	RBC (10^6 cells/cu.mm)
OSC001	13.8	44	69	21.6	6.38
OSC002	8.2	32	76	19.5	4.21
OSC003	8.1	29	67	18.7	4.33
PSC001	7.6	26	64	18.7	4.06
PSC002	6.8	24	76	21.5	3.16
PSC003	5.4	18	56	16.8	3.21
PSC004	8.5	29	55	16.1	5.27
QCH001	6.8	25	71	19.3	3.52
RCH001	7.7	28	68	18.7	4.12
RCH002	11.8	40.2	55.1	16.2	7.3

## Sheet: --THAI trait
PID	Hb (g/dL)	Hct (%)	MCV (fL)	MCH (pg)	RBC (10^6 cells/cu.mm)
OTT001	8.6	28	66	20.3	4.24
RTT001	10.4	34	69	21.1	4.93

## Sheet: Deletional HbH (--THAI)
PID	Hb (g/dL)	Hct (%)	MCV (fL)	MCH (pg)	RBC (10^6 cells/cu.mm)
QTH001	9.4	33	55	15.9	5.91

## Sheet: --CR trait
PID	Hb (g/dL)	Hct (%)	MCV (fL)	MCH (pg)	RBC (10^6 cells/cu.mm)
OCT001	11	35	64	20.1	5.47
QCT001	9.3	30	71	22	4.23
RCT001	11.3	38.9	63	18.3	6.17
SCT001	11.9	37.1	63.7	20.4	5.83
